# Supplementary material for: Distribution of microRNA profiles in pre-clinical and clinical forms of murine and human prion disease
Source: Commun Biol. 2021 Mar 25;4:411. doi: 10.1038/s42003-021-01868-x (PMC7994852; doi:10.1038/s42003-021-01868-x)
Supplement: Supplementary file 3 — Supplementary Data 1 [file 42003_2021_1868_MOESM3_ESM.xlsx]

## Sheet: Figure 2 and 4, Supp Figure 1A
Source data: Normalised reads from NGS discovery study of Prion Infected M1000 mice timecourse model - thalamus
Treatment	mmu-let-7a-1-3p	mmu-let-7a-2-3p	mmu-let-7a-5p	mmu-let-7b-3p	mmu-let-7b-5p	mmu-let-7c-1-3p	mmu-let-7c-2-3p	mmu-let-7c-5p	mmu-let-7d-3p	mmu-let-7d-5p	mmu-let-7e-3p	mmu-let-7e-5p	mmu-let-7f-1-3p	mmu-let-7f-2-3p	mmu-let-7f-5p	mmu-let-7g-3p	mmu-let-7g-5p	mmu-let-7i-3p	mmu-let-7i-5p	mmu-let-7j	mmu-let-7k	mmu-miR-100-3p	mmu-miR-100-5p	mmu-miR-101a-3p	mmu-miR-101a-5p	mmu-miR-101b-3p	mmu-miR-101b-5p	mmu-miR-101c	mmu-miR-103-1-5p	mmu-miR-103-2-5p	mmu-miR-103-3p	mmu-miR-105	mmu-miR-106a-3p	mmu-miR-106a-5p	mmu-miR-106b-3p	mmu-miR-106b-5p	mmu-miR-107-3p	mmu-miR-107-5p	mmu-miR-10a-3p	mmu-miR-10a-5p	mmu-miR-10b-3p	mmu-miR-10b-5p	mmu-miR-1187	mmu-miR-1188-3p	mmu-miR-1188-5p	mmu-miR-1190	mmu-miR-1191a	mmu-miR-1191b-3p	mmu-miR-1191b-5p
Thalamus Terminal M1000	51.785	0.0001	5656.63	76.8143	1106.47	5.17859	53.5111	5094.77	76.8143	2922.39	12.0832	3296.11	25.0294	18.9879	6235.76	28.4818	4602.81	8.63091	741.387	0.0001	0.863181	0.863181	1741.7	645.585	18.1248	3.45242	0.0001	0.0001	4.3155	2.58934	3770.8	0.0001	0.0001	0.0001	17.2617	138.956	674.929	21.5771	0.0001	18.1248	0.0001	18.1248	0.0001	0.0001	1.72626	0.0001	5.17859	0.0001	0.863181
Thalamus Terminal M1000	62.668	0.0001	7748.43	127.126	1675.02	8.95265	61.7727	7415.4	137.869	3723.37	8.95265	4000.9	48.3439	11.6384	8115.49	34.0198	5537.15	6.26689	855.864	0.0001	1.79061	5.37163	3170.1	647.27	25.0672	12.5337	0.0001	0.0001	7.16214	2.68587	4545.21	0.0001	0.0001	0.0001	20.591	190.689	661.594	26.8578	0.0001	43.8676	0.0001	36.7056	0.0001	0.0001	0.0001	0.0001	7.16214	0.0001	0.895355
Thalamus Terminal M1000	42.3062	0.0001	5641.64	116.134	1241.81	3.31823	44.7948	5172.13	121.941	3353.8	14.9317	3021.98	28.2042	13.2726	6787.23	34.8404	5554.54	9.95448	903.36	0.0001	9.12494	4.97729	4116.13	433.015	17.4203	9.95448	0.0001	0.0001	4.97729	1.65916	6562.42	0.0001	0.0001	0.0001	25.7156	132.725	1013.69	14.1021	0.0001	23.227	0.0001	24.0565	0.0001	0.0001	0.829631	0.0001	11.6135	0.0001	0.829631
Thalamus Terminal M1000	33.128	0.602426	4220.5	66.256	858.917	5.42104	25.2978	3996.43	102.998	2594.22	12.6489	2279.8	18.6722	13.8536	4888.48	31.9234	3898.86	3.61406	665.571	0.0001	3.61406	0.0001	2880.93	352.963	12.6489	4.81871	0.0001	0.0001	2.4094	1.80708	3919.34	0.0001	0.0001	0.602426	16.8652	116.249	557.754	17.4676	0.0001	37.3443	0.0001	52.4025	0.0001	0.0001	0.0001	0.0001	7.83034	0.0001	0.602426
Thalamus Terminal M1000	16.109	0.0001	1911	28.6382	365.136	1.19335	23.2685	1726.04	42.3606	1637.14	10.1428	1298.26	11.9326	7.15962	2890.06	19.0922	2551.77	4.17649	404.513	0.0001	1.78998	0.596727	1884.15	250.583	8.9495	5.36974	0.0001	0.0001	4.17649	1.78998	3665.08	0.0001	0.0001	0.0001	5.96637	58.4695	527.418	11.9326	0.0001	13.7225	0.0001	9.54613	0.0001	0.0001	0.0001	0.0001	4.77311	0.0001	0.0001
Thalamus Terminal Sham	28.2298	0.0001	3953.64	66.117	678.999	7.42897	26.0011	3548.03	46.802	2618.68	8.91474	2568.16	21.5438	11.1434	5618.45	31.9442	4473.66	3.71453	625.511	0.0001	0.0001	2.22876	2745.71	474.705	10.4005	10.4005	0.0001	0.0001	2.22876	0.742987	4807.96	0.0001	0.0001	0.0001	20.058	127.034	693.114	14.8578	0.0001	37.1444	0.0001	51.2593	0.0001	0.0001	0.742987	1.48587	4.45742	0.0001	0.0001
Thalamus Terminal Sham	54.4196	0.0001	4322.25	108.094	702.236	6.70936	54.4196	3595.42	93.9297	3193.61	8.94578	2521.94	34.2919	14.9096	6376.78	24.6007	5115.44	10.4367	698.508	0.0001	2.98199	2.23652	3876.46	435.356	16.4005	8.94578	0.0001	0.0001	4.47294	0.745573	5813.94	0.0001	0.0001	0.0001	13.4186	105.112	918.423	28.3281	0.745573	54.4196	0.0001	50.6923	0.0001	0.0001	0.0001	1.49105	14.1641	0.0001	0.0001
Thalamus Terminal Sham	78.7042	0.0001	13710.1	158.324	3404.41	8.23658	66.8071	13082.3	210.488	7446.69	26.5399	5333.58	40.2673	18.3034	12699.7	47.5886	10260.8	4.57592	1413.01	0.0001	0.915264	1.83043	3590.19	1024.07	49.419	6.40625	0.0001	0.0001	6.40625	0.915264	5414.11	0.0001	0.0001	0.915264	18.3034	129.038	820.902	19.2185	0.0001	75.0436	0.0001	103.414	0.0001	0.0001	0.0001	0.0001	13.7276	0.0001	0.915264
Thalamus Terminal Sham	78.8926	0.674395	5084.19	72.1497	857.029	8.09164	67.4296	4132.76	100.47	2888.68	30.3434	3058.6	30.3434	22.2518	6860.95	41.8064	5023.5	8.09164	844.218	0.0001	4.72017	6.06876	1760.58	846.915	21.5775	14.1603	0.0001	0.0001	6.74305	2.69728	4034.31	0.0001	0.0001	0.674395	16.8575	209.032	795.668	19.5547	0.674395	53.9437	0.0001	43.155	0.0001	0.0001	2.69728	0.0001	5.39446	0.0001	0.674395
Thalamus Terminal Sham	59.6467	0.0001	4882.32	86.9847	618.834	4.34933	47.2203	3461.37	78.9076	3172.45	30.4447	2913.98	35.4153	13.0478	7068.12	42.2498	6003.8	11.1838	999.702	0.0001	0.621419	2.48537	2230.53	837.538	24.8528	11.1838	0.0001	0.0001	3.10669	3.10669	5180.56	0.0001	0.0001	0.0001	17.397	216.219	939.434	21.1249	0.0001	36.0366	0.0001	39.1432	0.0001	0.0001	0.621419	0.0001	10.5625	0.0001	0.0001
Thalamus W13 M1000	72.4329	0.0001	6494.81	95.1975	1203.07	8.27813	93.128	5334.5	111.064	3630.61	23.4545	3986.56	37.2512	30.3529	8339.43	35.8716	6565.17	8.27813	1057.52	0.0001	4.82895	3.44928	1844.62	1020.96	33.1122	39.3207	0.0001	0.689936	7.5883	2.06961	4846.79	0.0001	0.0001	0.689936	27.5935	255.239	851.258	16.5562	0.0001	64.1548	0.689936	86.2296	0.0001	0.0001	2.75944	0.0001	4.82895	0.0001	0.0001
Thalamus W13 M1000	14.7769	0.615799	1467.21	19.7025	270.908	4.30999	16.624	1470.91	18.4711	1466.6	12.9298	871.214	7.38849	4.30999	2335.35	14.7769	2314.41	2.4629	541.815	0.0001	0.615799	0.615799	1705.49	367.572	8.61989	3.69429	0.0001	0.0001	1.8472	1.8472	4679.93	0.0001	0.0001	0.615799	13.5455	44.3304	677.885	13.5455	0.0001	5.54139	0.0001	9.85129	0.0001	0.0001	0.0001	0.0001	3.69429	0.0001	0.615799
Thalamus W13 M1000	56.48	0.784543	4658.81	87.0733	895.834	2.35343	52.5578	3958.3	93.3488	2813.01	19.6112	2752.61	27.4556	14.9045	5669.95	37.6534	4511.33	8.62897	735.808	0.0001	3.13787	7.06009	2096.82	553.032	18.0423	9.41342	0.0001	0.0001	3.92231	1.56899	4103.42	0.0001	0.0001	0.0001	10.1979	159.242	729.532	22.7489	0.0001	30.5934	0.0001	29.0245	0.0001	0.0001	1.56899	0.0001	9.41342	0.0001	0.0001
Thalamus W13 M1000	19.6917	0.0001	1456.24	38.9144	350.698	2.34434	17.3475	1539.7	46.416	887.059	6.56396	850.489	10.7836	4.68857	1684.57	18.2851	1357.78	3.28203	208.168	0.0001	0.0001	0.0001	1213.38	156.126	4.21973	2.34434	0.0001	0.0001	1.87549	0.0001	1446.39	0.0001	0.0001	0.0001	5.62627	49.2291	247.083	6.56396	0.0001	27.1933	0.0001	37.9767	0.0001	0.0001	0.0001	0.468947	4.21973	0.0001	0.0001
Thalamus W13 Sham	9.44208	0.0001	1504.65	22.2562	211.096	1.34895	12.8142	1327.27	30.3493	1063.57	4.72109	921.942	14.1631	6.74437	2156.82	13.4886	1815.56	0.674527	229.305	0.0001	1.34895	0.674527	1148.55	168.607	3.37224	2.02338	0.0001	0.0001	2.02338	0.0001	1876.93	0.0001	0.0001	0.0001	2.02338	37.768	337.888	12.1398	0.0001	8.76765	0.0001	7.4188	0.0001	0.0001	0.0001	0.0001	2.02338	0.0001	0.0001
Thalamus W13 Sham	9.16697	0.0001	1212.85	37.3727	268.66	2.11553	17.6287	1308.04	45.8345	1212.85	12.6927	1167.01	12.6927	5.64125	1949.72	31.7316	2284.67	4.93611	354.688	0.0001	0.705244	2.82068	1336.25	294.045	5.64125	4.93611	0.0001	0.0001	2.11553	2.82068	3190.78	0.0001	0.0001	1.41039	10.5773	69.1042	474.562	7.05154	0.0001	4.23096	0.0001	18.3338	0.0001	0.0001	0.0001	0.705244	4.93611	0.0001	0.0001
Thalamus W13 Sham	12.739	0.0001	1432.48	37.5797	240.764	1.91093	17.1976	1330.57	31.8472	1008.92	7.00647	916.561	14.0128	10.8281	1936.31	12.739	1643.31	1.91093	229.299	0.0001	0.637043	0.637043	1161.78	240.764	8.9173	3.18481	0.0001	0.0001	0.637043	1.91093	2113.38	0.0001	0.637043	1.91093	5.09564	53.5033	319.745	5.73258	0.0001	20.3823	0.0001	18.4714	0.0001	0.0001	0.0001	0.0001	3.82176	0.0001	0.0001
Thalamus W13 Sham	35.4075	0.0001	2155.52	39.7431	301.325	5.05831	33.9623	1536.25	28.1815	1674.27	7.94871	1537.69	13.0069	6.50351	3181.61	36.8527	2841.99	3.6131	515.214	0.0001	0.722701	2.8905	1067.28	509.434	15.1747	4.3357	0.0001	0.722701	2.1679	2.8905	3212.68	0.0001	0.0001	1.4453	4.3357	91.7704	539.06	7.94871	0.0001	11.5617	0.0001	14.4521	0.0001	0.0001	2.1679	0.0001	5.78091	0.722701	0.0001
Thalamus W13 Sham	37.3786	0.0001	2049.92	60.3303	309.52	1.96739	26.2306	1714.17	40.6574	1739.74	5.90197	1421.7	23.6076	8.52503	3335.87	20.9845	2946.35	6.55774	430.181	0.0001	0.655864	2.62315	2230.25	364.605	14.4269	4.59044	0.0001	0.655864	5.24621	0.655864	3792.94	0.0001	0.0001	0.655864	9.83655	99.0204	571.826	15.7384	0.655864	38.0344	0.0001	52.4612	0.0001	0.0001	0.0001	0.0001	14.4269	0.0001	0.655864
Thalamus W3 M1000	47.1498	0.0001	5404.99	65.2843	1146.1	10.8808	42.6162	4520.93	83.4188	3368.48	16.3212	3285.07	30.8288	23.575	6875.7	19.9481	4595.28	6.34718	948.435	0.0001	2.72028	0.0001	1183.28	556.729	15.4144	12.6943	0.0001	0.0001	3.627	2.72028	5026.88	0.0001	0.0001	0.0001	14.5077	128.755	936.647	21.7615	0.0001	1.81355	0.0001	5.44045	0.0001	0.0001	5.44045	0.0001	7.2539	0.0001	0.906825
Thalamus W3 M1000	8.41799	0.0001	692.563	19.8969	200.499	2.29589	6.88747	698.685	27.5496	650.474	3.82642	613.741	4.59168	0.765363	683.38	5.35694	666.544	0.765363	144.635	0.0001	0.0001	0.765363	482.881	71.9348	4.59168	4.59168	0.0001	0.0001	1.53063	0.765363	1710.36	0.0001	0.0001	0.765363	5.35694	16.0706	216.57	0.765363	0.0001	5.35694	0.0001	8.41799	0.0001	0.0001	0.0001	0.0001	0.765363	0.0001	0.0001
Thalamus W3 M1000	44.7918	0.58181	4336.65	59.3345	702.706	2.90865	52.354	3588.57	55.2625	2831.76	11.0526	2801.51	23.2685	20.3599	6255.71	38.393	5357.55	2.90865	966.22	0.0001	1.16352	3.49036	2216.9	649.188	21.5234	11.6343	0.0001	0.0001	5.23549	2.32694	5550.68	0.0001	0.0001	0.0001	18.0331	151.245	888.853	20.9417	0.0001	18.6148	0.0001	44.2101	0.0001	0.0001	2.32694	0.0001	9.30746	0.0001	0.0001
Thalamus W3 M1000	19.2251	0.0001	1842.04	17.801	351.035	2.84825	19.9372	1666.17	23.4973	1506.67	4.98436	1128.58	9.25659	13.5288	2850.29	16.377	2591.82	3.56029	469.945	0.0001	1.42418	0.712138	1688.24	323.265	9.25659	2.84825	0.0001	0.0001	2.84825	2.13621	3432.02	0.0001	0.0001	0.0001	9.96863	59.0992	595.264	12.1047	0.0001	12.1047	0.0001	19.9372	0.0001	0.0001	0.0001	0.0001	6.40844	0.0001	0.0001
Thalamus W3 Sham	28.1577	0.0001	1847.39	62.4366	281.576	4.28496	22.0365	1335.65	92.4306	2109.37	13.4668	1421.96	17.1395	3.06071	2457.67	15.9153	2684.77	1.83647	510.51	0.0001	1.22434	1.22434	1236.49	277.904	28.7699	17.7517	0.0001	0.0001	3.67283	0.612222	5520.73	0.0001	0.0001	0.612222	10.4062	62.4366	721.08	1.83647	0.0001	21.4244	0.0001	31.8305	0.0001	0.0001	3.06071	0.0001	11.0183	0.0001	0.0001
Thalamus W3 Sham	18.7259	0.0001	1829.77	49.9355	463.686	1.78351	16.9425	1940.35	54.394	2119.58	5.35032	1435.64	8.91713	3.56691	2626.96	16.9425	2321.1	2.67521	484.195	0.0001	0.891803	0.891803	917.562	206.875	11.5922	13.3756	0.0001	0.0001	1.78351	0.891803	4967.68	0.0001	0.0001	0.0001	10.7005	44.5852	657.185	4.45861	0.0001	8.02542	0.0001	8.91713	0.0001	0.0001	0.0001	0.0001	8.02542	0.0001	0.0001
Thalamus W3 Sham	31.0715	0.0001	3449.79	51.7858	607.62	5.17867	34.5239	3057.95	70.774	2062.8	12.9465	2297.56	13.8096	12.9465	4299.94	25.0299	3637.09	7.76796	591.221	0.0001	2.58939	0.863196	1968.72	398.75	15.5358	6.04177	0.0001	0.863196	4.31558	1.72629	3677.65	0.0001	0.0001	0.0001	9.49415	111.339	621.429	18.1251	0.0001	18.1251	0.0001	19.8513	0.0001	0.0001	0.863196	0.863196	8.63106	0.0001	0.0001
Thalamus W3 Sham	29.5547	0.0001	2293.43	52.3539	380.832	2.53335	29.5547	1962.42	48.9762	1577.37	11.8219	1393.29	14.3552	8.44426	3012.88	19.4217	2543.38	3.37777	374.921	0.0001	0.844516	1.68893	1776.65	240.659	6.75543	5.0666	0.0001	0.0001	2.53335	1.68893	3040.74	0.0001	0.0001	0.0001	5.91101	78.5308	551.404	12.6663	0.0001	16.044	0.0001	12.6663	0.0001	0.0001	0.0001	0.0001	4.22218	0.0001	0.0001
Thalamus W3 Sham	20.1741	0.593452	2127.76	23.1408	339.397	1.78016	16.614	1768.78	40.9414	1634.09	10.0871	1399.12	7.71368	7.12032	3046.27	32.0411	2711.03	2.96686	563.091	0.0001	1.78016	2.96686	1354.03	338.211	6.52697	4.74692	0.0001	0.0001	1.78016	0.0001	2785.19	0.0001	0.0001	0.0001	4.74692	78.3226	440.267	8.30703	0.0001	27.2943	0.0001	20.7674	0.0001	0.0001	0.0001	0.0001	5.34027	0.0001	0.0001
[truncated: 1,858 more columns]

## Sheet: Figure 3 and 4, Supp Figure 1B
Source data: Normalised reads from NGS discovery study of Prion Infected M1000 mice timecourse model - serum EVs
Treatment	mmu-let-7a-1-3p	mmu-let-7a-2-3p	mmu-let-7a-5p	mmu-let-7b-3p	mmu-let-7b-5p	mmu-let-7c-1-3p	mmu-let-7c-2-3p	mmu-let-7c-5p	mmu-let-7d-3p	mmu-let-7d-5p	mmu-let-7e-3p	mmu-let-7e-5p	mmu-let-7f-1-3p	mmu-let-7f-2-3p	mmu-let-7f-5p	mmu-let-7g-3p	mmu-let-7g-5p	mmu-let-7i-3p	mmu-let-7i-5p	mmu-let-7j	mmu-let-7k	mmu-miR-100-3p	mmu-miR-100-5p	mmu-miR-101a-3p	mmu-miR-101a-5p	mmu-miR-101b-3p	mmu-miR-101b-5p	mmu-miR-101c	mmu-miR-103-1-5p	mmu-miR-103-2-5p	mmu-miR-103-3p	mmu-miR-105	mmu-miR-106a-3p	mmu-miR-106a-5p	mmu-miR-106b-3p	mmu-miR-106b-5p	mmu-miR-107-3p	mmu-miR-107-5p	mmu-miR-10a-3p	mmu-miR-10a-5p	mmu-miR-10b-3p	mmu-miR-10b-5p	mmu-miR-1187	mmu-miR-1188-3p	mmu-miR-1188-5p	mmu-miR-1190	mmu-miR-1191a	mmu-miR-1191b-3p	mmu-miR-1191b-5p
Serum W3 Sham	1.81922	0.0001	319.256	4.54791	287.422	0.0001	3.63835	422.947	68.2173	269.231	1.81922	18.1913	3.63835	1.81922	306.523	0.0001	809.51	2.72879	665.8	0.0001	0.0001	0.0001	18.1913	82.7703	1.81922	5.45747	0.0001	0.0001	0.0001	0.0001	558.471	0.0001	0.0001	18.1913	117.334	1678.14	140.982	0.0001	0.909662	134.615	0.909662	68.2173	0.0001	0.0001	0.0001	1.81922	1.81922	0.0001	0.0001
Serum W3 Sham	9.01334	0.0001	422.496	3.38007	412.356	0.0001	2.25341	557.694	94.6391	277.157	1.12676	27.0398	5.63338	1.12676	389.823	0.0001	1202.14	1.12676	895.691	2.25341	0.0001	0.0001	16.8999	117.172	4.50672	7.88669	0.0001	0.0001	1.12676	4.50672	787.532	0.0001	0.0001	4.50672	181.392	3173.79	224.204	0.0001	1.12676	70.9794	0.0001	70.9794	0.0001	0.0001	0.0001	0.0001	3.38007	0.0001	0.0001
Serum W3 Sham	3.34618	0.0001	351.338	2.50966	416.587	0.0001	2.50966	677.581	55.2104	283.58	0.836619	30.9513	1.67314	1.67314	342.136	0.0001	1086.64	0.0001	900.095	0.0001	0.0001	1.67314	20.0766	117.113	0.836619	10.0383	0.0001	0.0001	0.836619	0.836619	814.77	0.0001	0.0001	8.36529	133.007	2677.7	194.073	0.836619	3.34618	144.718	0.0001	99.5459	0.0001	0.0001	0.0001	0.0001	0.836619	0.0001	0.0001
Serum W3 Sham	3.12793	0.0001	213.475	2.34598	234.588	0.0001	0.782059	337.806	51.6094	192.362	0.0001	17.2032	3.90989	3.12793	204.091	0.782059	602.108	0.0001	464.484	0.782059	0.0001	0.0001	14.8573	61.7748	0.782059	2.34598	0.0001	0.0001	0.0001	1.56402	455.882	0.0001	0.0001	28.1506	68.8125	1298.05	131.369	0.782059	3.90989	68.8125	0.0001	46.1357	0.0001	0.0001	0.0001	0.0001	1.56402	0.0001	0.0001
Serum W3 Sham	5.43469	0.0001	384.95	7.24621	486.396	0.0001	7.24621	805.225	62.4978	304.337	0.905864	31.7018	4.52892	1.81163	349.625	0.905864	1143.07	0.905864	806.13	0.0001	0.0001	0.0001	39.8537	132.242	2.71739	5.43469	0.0001	0.0001	0.905864	0.0001	638.564	0.0001	0.0001	12.6808	85.1419	2151.19	166.661	0.905864	0.0001	128.619	0.0001	89.6708	0.0001	0.0001	0.0001	0.0001	2.71739	0.0001	0.0001
Serum W3 Sham	3.79871	0.0001	194.489	3.79871	278.818	0.0001	0.0001	341.116	44.8237	199.807	0.759823	11.3959	0.759823	0.759823	204.365	0.0001	586.506	0.759823	461.911	0.0001	0.0001	0.0001	11.3959	30.389	3.03899	3.79871	0.0001	0.0001	0.0001	0.0001	503.696	0.0001	0.0001	14.4348	90.4071	1230.75	88.1279	0.759823	0.0001	71.414	0.0001	57.739	0.0001	0.0001	0.0001	0.0001	0.759823	0.0001	0.0001
Serum W3 M1000	6.43635	0.0001	647.916	7.86663	497.022	0.0001	7.86663	712.278	113.707	514.185	0.0001	34.3268	6.43635	2.14552	572.826	2.14552	1704.89	0.0001	1410.25	0.715239	0.0001	0.0001	20.7391	142.313	7.15149	9.2969	0.0001	0.0001	1.43038	7.86663	915.378	0.0001	0.0001	37.9025	192.372	3773.79	308.225	0.715239	0.0001	115.137	0.715239	88.6773	0.0001	0.0001	0.0001	0.0001	0.715239	0.0001	0.0001
Serum W3 M1000	6.17845	0.0001	147.594	1.37307	177.799	0.0001	2.74603	287.637	41.8756	123.567	0.686583	16.4757	3.43252	0.686583	137.297	0.0001	481.225	0.0001	394.041	0.0001	0.0001	0.0001	17.8487	61.7836	4.119	0.686583	0.0001	0.0001	0.0001	1.37307	263.61	0.0001	0.0001	3.43252	52.8593	1448.48	82.3781	0.0001	0.0001	79.6321	0.0001	54.9188	0.0001	0.0001	0.0001	0.686583	1.37307	0.0001	0.0001
Serum W3 M1000	4.97161	0.0001	223.096	1.86442	284.619	0.0001	4.35017	326.255	34.1792	227.447	0.621538	4.97161	0.621538	0.0001	197.618	0.0001	874.364	0.0001	761.262	0.0001	0.0001	0.0001	9.94311	74.5727	1.24298	6.83592	0.0001	0.0001	1.24298	1.86442	546.244	0.0001	0.0001	3.10729	123.045	2946.24	164.06	0.621538	0.0001	18.6433	0.0001	11.8074	0.0001	0.0001	0.0001	0.0001	1.24298	0.0001	0.621538
Serum W3 M1000	3.00629	0.0001	359.741	12.0249	319.659	0.0001	4.00836	495.02	105.217	254.524	0.0001	25.0517	8.01661	2.00423	348.718	2.00423	925.907	1.00216	699.441	0.0001	0.0001	0.0001	34.0703	101.209	2.00423	5.01042	0.0001	0.0001	1.00216	2.00423	526.084	0.0001	0.0001	40.0827	125.258	2365.87	166.343	1.00216	0.0001	167.345	0.0001	105.217	0.0001	0.0001	0.0001	0.0001	5.01042	0.0001	0.0001
Serum W3 M1000	4.99251	0.0001	297.548	6.98948	288.561	0.0001	1.99706	485.263	57.9121	221.663	0.998582	29.9546	5.99099	0.998582	286.565	0.998582	768.831	0.998582	552.161	0.998582	0.0001	0.0001	48.9257	93.8574	1.99706	6.98948	0.0001	0.0001	0.0001	0.0001	475.278	0.0001	0.0001	9.98492	91.8605	1578.6	114.826	0.998582	0.998582	102.844	0.0001	89.8635	0.0001	0.0001	0.0001	0.0001	0.0001	0.0001	0.0001
Serum W3 M1000	4.39175	0.0001	299.364	0.0001	391.589	0.0001	2.19592	466.979	35.8652	335.961	0.0001	5.85563	2.92786	0.732041	262.767	0.732041	955.915	0.732041	696.076	0.732041	0.0001	0.0001	16.1028	54.8957	2.19592	5.85563	0.0001	0.0001	0.0001	2.92786	812.455	0.0001	0.0001	6.58757	139.801	2522.27	190.305	1.46398	0.0001	41.7207	0.0001	38.793	0.0001	0.0001	0.0001	0.0001	1.46398	0.0001	0.0001
Serum W13 Sham	0.857696	0.0001	103.769	0.857696	183.526	0.0001	4.28808	234.981	35.1615	161.228	0.0001	15.4368	0.0001	0.0001	146.649	0.857696	467.39	0.857696	463.102	0.0001	0.0001	0.0001	16.2944	35.1615	1.71529	4.28808	0.857696	0.0001	0.0001	2.57289	363.621	0.0001	0.0001	8.57606	84.0445	1457.06	105.484	1.71529	1.71529	79.7565	0.0001	43.7375	0.0001	0.0001	0.0001	0.0001	1.71529	0.0001	0.0001
Serum W13 Sham	5.82286	0.0001	311.102	6.65468	362.675	1.66374	2.49557	512.403	80.6869	248.715	1.66374	21.6275	2.49557	0.0001	285.315	0.0001	916.668	0.831922	636.344	0.0001	0.0001	0.0001	29.9457	104.81	4.99103	9.15014	0.0001	0.0001	0.831922	4.15921	533.198	0.0001	0.0001	18.3002	115.623	1703.57	156.383	0.831922	1.66374	150.56	0.0001	115.623	0.0001	0.0001	0.0001	0.0001	0.831922	0.0001	0.0001
Serum W13 Sham	4.17581	0.0001	242.192	8.35153	317.354	0.0001	4.17581	455.153	66.8115	229.664	0.0001	25.0544	3.34067	0.0001	216.302	0.0001	660.598	0.0001	484.383	0.0001	0.0001	0.0001	38.4167	74.3278	2.50553	0.835243	0.0001	0.0001	1.67039	0.835243	523.635	0.0001	0.0001	10.0218	121.931	1157.51	146.15	1.67039	2.50553	130.282	0.0001	111.074	0.0001	0.0001	0.0001	0.0001	1.67039	0.0001	0.0001
Serum W13 Sham	4.06983	0.0001	321.509	6.33079	274.028	0.0001	5.8786	422.347	51.55	206.2	0.904484	23.9663	2.26106	0.452292	302.064	1.35668	603.676	0.0001	363.562	0.0001	0.0001	0.0001	28.9404	57.4285	1.35668	3.61764	0.0001	0.0001	0.904484	0.452292	344.57	0.0001	0.0001	6.33079	64.6636	955.482	99.4823	0.904484	0.452292	133.397	0.0001	89.5341	0.0001	0.0001	0.0001	0.452292	0.904484	0.0001	0.0001
Serum W13 Sham	2.91015	0.0001	182.363	5.8202	197.884	2.91015	2.91015	294.885	48.5009	170.723	0.970117	16.4904	3.88017	0.0001	196.914	0.970117	479.188	0.0001	341.446	0.0001	0.0001	0.0001	15.5204	39.7708	0.970117	2.91015	0.0001	0.0001	0.0001	0.970117	314.286	0.0001	0.0001	16.4904	58.2011	788.624	93.1217	0.970117	2.91015	129.012	0.0001	95.0617	0.0001	0.0001	0.0001	0.0001	0.0001	0.0001	0.0001
Serum W13 Sham	5.40244	0.0001	77.4336	7.20322	318.738	0.0001	0.0001	241.305	82.836	196.285	0.0001	43.2188	1.80088	3.60166	108.047	1.80088	415.98	0.0001	594.257	0.0001	0.0001	0.0001	46.8204	48.6212	0.0001	0.0001	0.0001	0.0001	0.0001	0.0001	540.234	0.0001	0.0001	7.20322	115.25	1298.36	82.836	0.0001	0.0001	54.0235	0.0001	18.0079	0.0001	0.0001	0.0001	0.0001	3.60166	0.0001	0.0001
Serum W13 M1000	0.864016	0.0001	149.458	2.59185	156.369	0.0001	0.864016	225.482	24.1897	152.049	0.0001	10.3671	0.0001	0.864016	134.771	1.72793	386.171	0.0001	359.389	0.0001	0.0001	0.0001	9.50318	41.4681	0.864016	2.59185	0.0001	0.0001	0.0001	0.864016	278.181	0.0001	0.0001	6.91143	58.7464	1236.26	89.8474	0.864016	0.864016	72.569	0.0001	38.8763	0.0001	0.0001	0.0001	0.0001	0.0001	0.0001	0.0001
Serum W13 M1000	3.40904	0.0001	212.036	4.09083	252.262	0.681889	5.45441	420.664	52.4978	199.764	1.36368	10.9087	5.45441	1.36368	235.217	0.681889	686.561	2.04547	526.341	0.0001	0.0001	0.0001	17.0448	139.085	2.72725	3.40904	0.0001	0.0001	0.0001	3.40904	453.39	0.0001	0.0001	8.86335	87.2691	1927.42	152.721	0.0001	1.36368	167.038	0.681889	145.903	0.0001	0.0001	0.0001	0.681889	0.681889	0.0001	0.0001
Serum W13 M1000	7.43594	0.0001	192.093	2.47871	203.246	0.0001	2.47871	339.57	53.2903	214.4	2.47871	18.5897	6.19663	0.0001	182.178	0.0001	592.389	0.0001	349.484	0.0001	0.0001	0.0001	30.9828	75.5978	1.23941	2.47871	0.0001	0.0001	0.0001	1.23941	382.946	0.0001	0.0001	3.71802	68.1619	1484.69	125.17	1.23941	1.23941	81.7943	0.0001	38.4186	0.0001	0.0001	0.0001	0.0001	0.0001	0.0001	0.0001
Serum W13 M1000	1.31541	0.0001	234.125	10.5226	251.224	0.0001	3.94603	397.223	40.7747	173.621	1.31541	22.3603	3.94603	2.63072	156.522	0.0001	372.232	0.0001	274.9	0.0001	1.31541	0.0001	35.5134	43.4053	2.63072	2.63072	1.31541	0.0001	0.0001	1.31541	335.404	0.0001	0.0001	3.94603	60.5043	674.753	81.5492	0.0001	2.63072	138.107	0.0001	138.107	0.0001	0.0001	0.0001	0.0001	0.0001	0.0001	0.0001
Serum W13 M1000	8.90828	0.0001	576.805	7.79476	659.205	0.0001	1.11362	959.857	69.0385	493.291	1.11362	21.157	5.56771	1.11362	505.539	2.22715	1472.08	1.11362	1179.22	1.11362	0.0001	0.0001	27.8382	120.261	4.45419	8.90828	0.0001	0.0001	0.0001	6.68124	924.224	0.0001	0.0001	8.90828	178.164	3117.86	263.905	1.11362	2.22715	154.78	0.0001	119.147	0.0001	0.0001	0.0001	0.0001	1.11362	0.0001	0.0001
Serum Terminal Sham	3.68646	0.0001	266.893	6.63556	297.121	0.0001	3.68646	487.337	44.9737	211.597	0.0001	32.4401	3.68646	3.68646	210.123	0.737373	696.723	0.0001	353.891	0.0001	0.737373	0.737373	45.711	50.8719	5.16101	2.21192	0.0001	0.0001	0.0001	2.21192	504.295	0.0001	0.0001	9.58465	79.6256	1190.7	134.184	0.0001	2.21192	147.455	0.737373	149.666	0.0001	0.0001	0.0001	0.0001	2.94919	0.0001	0.0001
Serum Terminal Sham	9.56931	0.0001	610.69	17.3987	561.974	0.0001	7.82945	851.66	122.66	443.664	1.73996	40.0168	9.56931	1.73996	537.616	0.0001	1344.91	2.60988	835.131	0.0001	0.0001	0.0001	46.9762	133.099	5.21967	7.82945	0.0001	0.0001	0.0001	8.69938	1032.61	0.0001	0.0001	20.0085	207.043	2595.87	250.539	0.870028	2.60988	257.499	0.0001	146.148	0.0001	0.0001	0.0001	0.0001	3.47981	0.0001	0.0001
Serum Terminal Sham	5.35992	0.0001	642.286	9.82644	794.147	0.0001	6.25323	1180.95	84.864	512.756	2.68001	49.1318	8.03983	4.46662	573.501	0.893404	1711.57	0.0001	1107.7	0.893404	0.0001	0.0001	50.0251	186.701	4.46662	6.25323	0.0001	0.0001	1.78671	5.35992	1149.68	0.0001	0.0001	14.293	186.701	3685.77	277.818	0.893404	3.57332	162.581	0.0001	124.169	0.0001	0.0001	0.0001	1.78671	0.893404	0.0001	0.0001
Serum Terminal Sham	2.21948	0.0001	281.121	6.65823	381.733	0.0001	4.43886	489.743	58.4437	264.106	0.0001	19.9745	2.95927	0.0001	250.05	2.21948	913.644	1.47969	648.059	0.0001	0.0001	0.0001	23.6735	73.2396	4.43886	3.69906	0.0001	0.0001	0.0001	1.47969	790.839	0.0001	0.0001	11.8368	186.428	1788.82	181.989	1.47969	0.739893	105.79	0.0001	97.6527	0.0001	0.0001	0.0001	0.739893	1.47969	0.0001	0.0001
Serum Terminal Sham	9.25293	0.0001	497.803	12.9541	659.727	0.0001	11.1035	1002.08	118.436	451.538	0.0001	49.9654	1.85067	2.77595	508.906	0.925383	1908.86	0.925383	1178.81	0.0001	0.0001	0.0001	39.7873	167.476	2.77595	12.9541	0.0001	0.0001	0.0001	6.47708	1053.9	0.0001	0.0001	20.3563	207.264	4000	234.097	3.70123	4.62652	193.384	0.925383	220.218	0.0001	0.0001	0.0001	0.925383	0.0001	0.0001	0.0001
Serum Terminal Sham	7.75856	0.0001	477.146	9.69818	552.791	0.0001	5.81895	832.095	87.2828	261.848	3.87933	42.6716	0.0001	1.93972	438.353	0.0001	878.646	0.0001	461.629	0.0001	0.0001	0.0001	48.4905	114.437	5.81895	5.81895	0.0001	0.0001	0.0001	0.0001	632.315	0.0001	0.0001	21.3359	131.894	1596.3	131.894	1.93972	1.93972	192.022	0.0001	147.411	0.0001	0.0001	0.0001	1.93972	0.0001	0.0001	0.0001
Serum Terminal M1000	6.43984	0.0001	345.599	12.8796	426.096	0.0001	5.36655	503.373	82.6434	265.103	1.07339	30.0522	6.43984	1.07339	318.767	1.07339	939.128	1.07339	582.796	0.0001	0.0001	0.0001	36.4919	103.036	2.14668	4.29326	0.0001	0.0001	0.0001	2.14668	706.225	0.0001	0.0001	6.43984	140.601	2021	187.826	5.36655	2.14668	178.166	0.0001	113.769	0.0001	0.0001	0.0001	0.0001	5.36655	0.0001	0.0001
Serum Terminal M1000	1.86226	0.0001	478.576	4.65551	567.96	0.0001	1.86226	903.149	50.2785	346.362	0.931181	42.8298	5.58659	0.0001	465.541	1.86226	1150.82	0.0001	737.417	0.0001	0.0001	0.931181	81.0042	121.041	0.931181	6.51767	0.0001	0.0001	0.0001	2.79334	607.065	0.0001	0.0001	4.65551	121.972	1837.95	155.491	1.86226	0.0001	150.835	0.0001	65.1758	0.0001	0.0001	0.0001	0.0001	0.931181	0.0001	0.0001
Serum Terminal M1000	5.604	0.0001	497.627	5.604	488.661	0.0001	1.12088	741.957	48.1937	397.877	1.12088	32.5027	8.96635	2.24166	449.433	0.0001	1083.8	4.48322	767.735	0.0001	0.0001	0.0001	31.382	80.6963	3.36244	7.84557	0.0001	0.0001	1.12088	2.24166	768.856	0.0001	0.0001	11.2079	158.03	1755.14	165.876	3.36244	0.0001	117.682	0.0001	79.5755	0.0001	0.0001	0.0001	0.0001	3.36244	0.0001	0.0001
Serum Terminal M1000	2.08362	0.0001	454.902	2.77813	460.458	0.0001	4.86165	655.615	44.4486	356.282	0.694607	18.7518	2.08362	1.38911	361.838	1.38911	1116.77	1.38911	854.938	0.0001	0.0001	0.0001	30.5584	70.1453	2.77813	5.55616	0.0001	0.0001	0.0001	4.16714	610.472	0.0001	0.0001	6.25066	140.985	2023.79	156.264	1.38911	0.0001	95.1476	0.0001	81.2574	0.0001	0.0001	0.0001	0.694607	0.694607	0.0001	0.0001
Serum Terminal M1000	4.27121	0.0001	315.452	12.8134	375.857	0.0001	4.88136	635.785	84.2019	265.419	0.610258	29.2877	1.22042	4.27121	272.131	0.610258	982.964	1.22042	658.36	0.0001	0.0001	0.610258	58.5753	82.9816	3.66105	3.05089	0.0001	0.0001	0.0001	3.05089	501.55	0.0001	0.0001	8.54231	86.0324	1422.89	131.184	1.22042	0.610258	138.506	0.0001	61.626	0.0001	0.0001	0.0001	0.0001	1.22042	0.0001	0.0001
[truncated: 1,858 more columns]

## Sheet: Figure 5
Source data: Validation study #1 - Training set
					DELTA CT VALUES
Sample #	Gender	Age	Codon-129-PrPRes	Classification	miR-423-3p	miR-101	miR-10b	miR-1306-5p	miR-130a	miR-133a	miR-142-3p	miR-142-5p	miR-146a	miR-148b	miR-16	miR-181a	miR-222	miR-92a
CJD07	f	77	M/M1	sCJD	2.4433	7.1097	11.7128	2.9543	2.1313	5.4598	0.0993	7.1217	1.948	5.3463	-5.079	4.9487	0.5893	-1.2573
CJD11	f	74	M/M1	sCJD	4.5053	0	0	3.0727	2.9823	4.7927	3.1133	0	4.5227	0	-2.3357	7.3603	1.8203	-2.2687
CJD13	f	66	M/M1	sCJD	2.222	5.955	8.2467	3.008	1.4197	6.0727	-0.3553	4.839	0.7903	5.6187	-5.933	4.5187	-0.0557	-1.7973
CJD23	f	74	M/M1	sCJD	2.9313	4.4647	3.621	2.855	2.0453	5.9937	-1.6027	3.4237	0.1593	7.5603	-6.5373	4.14	-2.1903	-3.1107
CJD25	f	80	M/M1	sCJD	3.1862	4.417	2.3993	3.0507	1.6627	8.9203	-2.344	3.697	-0.3627	0	-6.3783	3.1683	-2.1797	-3.5453
CJD04	f	65.08	M/M1	sCJD	0.2307	0	0	1.5783	-2.0487	-0.0003	-1.3207	0	-2.6003	3.2473	-4.1913	0.3773	3.9053	-5.6237
CJD02	m	58	M/M1	sCJD	4.698	0	7.0693	2.1297	0.206	5.1707	-0.2347	3.54	0.814	4.5233	-4.1073	5.9133	-0.791	-1.424
CJD03	m	84	M/M1	sCJD	2.9547	6.9	9.4047	3.272	3.2237	3.979	0.2387	4.978	3.256	7.264	-3.7847	5.9723	0.3867	0.1293
CJD14	m	57.22	M/M1	sCJD	2.291	5.1823	6.7293	1.968	0.8743	3.8167	-0.634	4.6747	0.2593	3.9857	-7.0943	4.079	-1.0587	-3.3773
CJD16	m	57	M/M1	sCJD	2.7353	4.6067	6.9797	2.7527	0.952	4.2593	-1.3413	6.741	0.3033	7.4683	-6.1	2.8	-1.0273	-3.3647
CJD15	m	68.98	M/M1	sCJD	0.778	5.345	3.5093	1.7427	0.865	4.4113	-0.9243	5.9397	-1.4337	4.4487	-5.3147	4.4197	-2.597	-2.3577
CJD01	f	77.08	V/V2	sCJD	3.411	0	8.1763	2.677	1.328	6.3693	-0.029	4.3603	1.358	3.9817	-3.68	5.5637	-0.2197	-0.8213
CJD09	f	73.76	V/V2	sCJD	2.5753	8.1803	9.5443	4.3387	1.6727	5.0307	0.4797	7.5163	2.2497	9.646	-5.9577	6.429	0.6033	-1.9803
CJD19	f	63	V/V2	sCJD	3.3137	6.228	8.2783	3.9027	1.757	5.1007	0.1397	4.2627	1.14	5.873	-6.1213	5.9487	0.1917	-1.6873
CJD20	f	66	V/V2	sCJD	2.1083	6.9637	6.3857	2.133	1.109	3.0553	-0.807	3.992	-0.3397	5.787	-4.3877	4.1363	-1.2103	-1.0387
CJD24	f	72	V/V2	sCJD	4.6353	5.2293	4.8383	3.3193	2.8747	5.5507	-0.8317	5.77	1.9653	6.3387	-6.3513	4.7127	-0.0947	-2.4787
CJD26	f	56	V/V2	sCJD	1.569	6.1107	2.301	-0.219	0.0057	1.1913	-3.3653	3.7513	-1.0173	4.1507	-6.8763	2.185	-2.5907	-3.4693
CJD27	f	44	V/V2	sCJD	3.6117	7.2773	9.6637	2.3407	3.9467	6.6063	-0.123	5.2273	1.987	7.662	-5.4667	5.2723	-0.7373	-0.6073
CJD10	m	70	V/V2	sCJD	3.148	6.653	5.8987	3.0967	4.1417	6.8203	0.8233	6.236	2.2623	6.5737	-4.6193	5.745	-0.135	-0.1457
CJD17	m	59	V/V2	sCJD	0.9917	5.015	6.6107	0.762	-0.788	3.8923	-1.1017	4.4933	-2.0277	2.0557	-6.5877	2.5987	-1.4917	-4.452
CJD22	m	55	V/V2	sCJD	3.125	5.5493	10.6213	3.2037	1.588	4.429	-0.067	5.721	1.5393	6.2447	-6.2867	5.9217	0.2863	-1.676
CJD31	f	74	M/M I	ND	3.5357	5.9203	7.2733	2.4247	1.751	5.3183	-0.9523	4.491	0.7583	7.7267	-5.0927	5.5903	-0.647	-1.8407
CJD34	f	91	-	ND	4.6797	7.3863	6.4847	3.6603	3.1993	6.7027	0.153	6.381	1.4947	6.8397	-5.51	6.7327	0.7303	-1.1403
CJD35	f	68	-	ND	2.391	4.8487	2.6717	-19.061	1.604	1.3457	-3.2187	3.8053	-0.3497	0	-5.641	2.326	-1.374	-3.8287
CJD36	f	74	M/M1	ND	5.1797	6.3833	0	3.4787	2.4873	6.2143	0.0373	6.8603	2.7387	7.254	-6.4187	6.9917	0.7713	-2.1847
CJD38	f	68	M/M	ND	2.869	8.482	6.1463	1.6113	3.3303	4.9973	-0.7887	5.4417	0.1073	7.0573	-3.633	3.9	-1.1697	-0.8843
CJD40	f	72	M/M	ND	2.081	5.224	4.3677	0.8047	0.3497	5.365	-1.8707	2.8223	-0.5273	4.382	-5.7857	3.0757	-1.3383	-3.4717
CJD41	f	78	M/M	ND	3.472	7.1263	8.964	2.1047	2.4807	3.458	0.313	5.7837	1.4807	8.0363	-5.399	5.0253	-0.1613	-1.46
CJD45	f	64	M/M	ND	5.3003	4.7807	11.2193	3.8053	3.1793	7.5457	-0.3653	5.0417	3.3223	7.3343	-7.545	5.7033	0.8997	-2.035
CJD28	m	50	M/M	ND	3.4947	5.782	4.553	1.7277	1.166	3.223	-1.4537	4.6213	-0.3	5.2097	-5.7083	3.2453	-1.21	-2.4403
CJD29	m	75	-	ND	4.3153	5.862	5.6897	2.072	2.6057	5.3777	-1.2263	4.949	0.8727	6.5147	-6.1497	4.7952	-0.0167	-2.527
CJD30	m	66	M/M/1	ND	2.883	6.5633	6.0827	2.616	3.297	6.1477	-1.5883	4.9033	0.7857	5.982	-4.0817	4.5677	0.2653	-1.641
CJD32	m	71	M/M	ND	5.4017	5.4103	11.656	3.2917	3.0357	7.025	-0.148	5.9007	3.7527	8.2063	-7.0637	6.8903	0.9273	-2.3317
CJD33	m	51	M/V	ND	4.08	6.9823	6.2633	2.7545	1.9913	5.3587	-0.9587	6.226	0.606	6.02	-4.481	4.9233	-0.6083	-1.6357
CJD37	m	51	M/V	ND	4.6013	7.7363	9.217	4.8717	3.6333	8.3997	1.5947	6.766	2.6333	7.1037	-5.0037	6.444	0.91	-1.242
CJD39	m	52	-	ND	4.4203	6.451	9.2507	3.2483	4.6823	6.5883	0.967	8.5607	3.7707	9.6273	-5.248	7.329	0.38	-0.971
CJD42	m	71	M/M	ND	5.769	6.0113	0	4.5337	2.983	8.95	1.6397	7.8253	5.4827	8.487	-6.7633	7.916	0.432	-1.999
CJD43	m	40	V/V	ND	4.8023	4.6217	0	2.3353	2.9027	0	-0.3513	4.9073	5.2647	6.512	-6.572	4.5447	0.9563	-2.753
CJD46	m	29	-	ND	5.3367	6.3927	8.5113	3.982	3.1087	6.376	0.3127	6.2913	3.2257	9.6177	-6.9067	6.1663	0.605	-1.602
CJD47	m	63	-	ND	3.9613	5.1467	6.1523	0.677	0.3487	7.3813	-1.5117	3.493	-0.728	3.4927	-7.113	3.5943	-0.991	-3.4563

## Sheet: Figure 6
Source data: Validation study #2 - second cohort for Validation of LASSO model
					DELTA CT VALUES normalised to housekeeping gene miR-93
Sample #	Gender	Age	Codon-129-PrPRes	Classification	miR-423-3p	miR-1-3p	miR-101	miR-10b	miR-1306-5p	miR-130a	miR-133a	miR-142-3p	miR-142-5p	miR-146a	miR-148b	miR-16	miR-181a	miR-203	miR-205	miR-222	miR-92a
CJDB13	m	52	Unknown	ND	6.1097	9.6287	6.0163	8.5677	9.6287	4.3337	9.6287	0.1037	5.1113	-0.7073	9.155	-5.9153	7.6033	9.6287	9.6287	0.953	-1.668
CJDB16	f	64	MV	ND	2.3877	8.098	4.3103	6.347	3.6387	0.0503	8.098	-2.4967	4.935	-4.2953	3.149	-5.834	4.8143	4.511	8.098	-2.334	-3.37
CJDB17	m	75	MM	ND	4.1227	7.8803	5.7203	7.8803	4.0267	1.0113	7.8803	-0.585	5.2307	-2.3867	5.549	-5.2443	5.5043	7.8803	7.8803	-0.979	-2.215
CJDB18	m	49	MM	ND	4.3517	9.9783	7.034	8.2473	4.0103	1.5803	5.1557	0.093	6.2583	-2.681	5.521	-4.9633	8.5023	12.2597	12.2597	0.347	-0.6533
CJDB20	f	64	MV	ND	3.4987	10.655	6.2197	6.697	3.2463	1.0427	9.5623	-1.068	5.135	-3.0743	5.306	-5.9667	4.9213	7.489	10.655	-0.8093	-1.6863
CJDB22	f	68	Unknown	ND	5.476	13.3863	5.3043	6.8	4.8913	1.8633	8.392	1.144	6.9493	-1.589	6.299	-6.5477	7.5043	13.3863	13.3863	0.1933	-2.5883
CJDB26	f	78	MM	sCJD	2.265	7.9607	5.739	5.8213	1.0437	-0.0013	7.426	-2.3047	7.9607	-2.9847	4.081	-5.604	5.1217	7.9607	7.9607	-1.9863	-4.1967
CJDB27	f	58	MM	sCJD	2.7343	9.5477	4.7133	6.356	3.1723	0.4707	3.7847	-1.4783	6.1227	-4.0903	5.0233	-5.682	4.778	10.2027	10.2027	-0.892	-3.4627
CJDB28	f	57	MM	sCJD	3.1083	8.4187	3.2907	2.2043	2.4533	1.239	4.526	-2.3137	4.7713	-3.809	7.458	-4.839	3.6473	8.4187	8.4187	-2.871	-3.7247
CJDB29	m	57	MM	sCJD	0.8827	11.678	4.9863	8.6973	3.364	-0.1557	3.9597	-1.0627	4.9097	-4.2607	2.9487	-4.8207	4.9797	9.3357	13.1183	-0.6987	-1.8147
CJDB30	f	60	MM	sCJD	2.874	7.744	7.744	5.309	7.531	1.814	2.1017	-1.9193	5.354	-2.2937	7.408	-5.2163	4.3327	4.182	7.744	-0.4303	-2.66
CJDB31	m	63	MM	sCJD	1.7793	8.0527	8.0527	8.0527	8.0527	1.2207	7.6447	-1.1077	4.189	-2.2023	5.2863	-5.0243	8.0527	8.0527	8.0527	-1.286	-2.404
CJDB32	f	56	MV	sCJD	1.719	8.8627	7.0837	8.816	3.7073	0.577	3.5337	0.8463	5.6163	-2.355	4.6613	-3.0873	7.8097	13.8667	13.8667	-0.0413	1.273
CJDB33	f	73	MM	sCJD	0.096	8.2127	6.2713	7.5467	3.417	0.5203	2.3183	0.009	5.915	-4.628	3.991	-3.6193	7.3803	8.1223	12.557	-1.5143	-1.265
CJDB35	m	73	MM	sCJD	3.866	10.1857	5.791	5.5153	4.723	2.7667	3.011	-1.6733	5.4247	-1.846	5.737	-5.8297	5.4057	10.1857	10.1857	-0.3207	-2.198
CJDB36	f	73	MM	sCJD	2.881	8.059	5.2243	8.059	4.0573	0.872	8.059	-1.5017	3.064	-2.9147	5.948	-5.9947	4.672	4.484	8.059	-0.828	-2.2963
CJDB38	f	73	VV	sCJD	3.373	5.1657	7.656	4.9983	3.768	1.6793	7.656	-1.687	3.2063	-2.1373	7.656	-5.79	7.656	4.5325	7.656	-0.2537	-2.336
CJDB39	f	61	VV	sCJD	0.8803	6.8793	6.8793	6.8793	1.098	0.182	6.8793	-2.32	2.906	-2.2783	4.5217	-6.3607	6.8793	4.942	6.8793	-1.1187	-2.5593
CJDB40	m	72	MM	sCJD	3.411	9.6293	6.2963	9.6293	3.601	2.367	8.383	-0.6147	7.6247	-1.8947	6.9737	-5.18	7.267	9.6293	9.6293	-0.843	-1.9257
CJDB41	f	74	MM	sCJD	3.2473	6.3523	8.517	3.67	2.9593	1.674	1.8753	-2.1913	7.4353	-2.7073	5.6897	-5.075	4.6393	8.517	8.517	-0.454	-1.6727
CJDB42	f	58	MM	sCJD	3.466	9.0683	6.2463	8.375	10.0627	1.0057	5.2897	-0.0403	5.9483	-2.731	4.889	-5.3173	5.899	10.0627	10.0627	0.0087	-2.1733
CJDB43	f	82	MM	sCJD	3.2303	6.2925	4.8717	4.1403	3.2147	0.8913	3.719	-1.9493	4.108	-3.535	5.444	-5.505	5.2223	9.187	9.187	-2.369	-3.006
CJDB44	f	80	MM	sCJD	2.4793	8.7743	3.9757	5.0913	2.7843	0.8943	6.361	-2.3603	4.3473	-2.7273	7.461	-6.3193	6.0947	8.7743	8.7743	-0.7547	-2.9367
CJDB45	f	70	Unknown	sCJD	3.3743	7.2627	4.4103	3.9563	1.889	-0.9103	3.296	-2.6987	3.3717	-4.2563	7.2627	-6.6817	3.725	6.8703	7.2627	-1.5693	-3.5007
CJDB47	m	67	VV	sCJD	5.079	10.0227	5.167	9.9293	5.1327	2.25	4.766	0.482	5.0287	-2.0453	6.1773	-5.815	6.1503	11.9703	11.9703	0.3623	-2.246
CJDB49	m	79	MM/MV1	sCJD	5.219	10.8413	7.3373	8.6657	10.8413	2.612	9.7368	2.1013	7.623	1.6217	7.2467	-4.317	7.8637	10.8413	10.8413	0.8247	-2.162
